# Supplementary material for: Metabolic Variations in Bamboo Shoot Boiled Liquid During Pediococcus pentosaceus B49 Fermentation
Source: Foods. 2025 Aug 5;14(15):2731. doi: 10.3390/foods14152731 (PMC12346048; doi:10.3390/foods14152731)
Supplement: Supplementary file 1 [file foods-14-02731-s001.zip]

Archive with 1 entries (1 files):
- foods-3766529-supplementary.pdf
